# Supplementary material for: Prognosticators for Patients with Pancreatic Ductal Adenocarcinoma Who Received Neoadjuvant FOLFIRINOX or Gemcitabine/Nab-Paclitaxel Therapy and Pancreatectomy
Source: Cancers (Basel). 2023 May 4;15(9):2608. doi: 10.3390/cancers15092608 (PMC10177033; doi:10.3390/cancers15092608)
Supplement: Supplementary file 1 [file cancers-15-02608-s001.zip]

Archive with 1 entries (1 files):
- cancers-2347026-supplementary.pdf
